# Supplementary material for: Nutritional Assessment of Polish Middle-Distance Runners: Analysis of Biochemical Parameters and Antioxidant Status—Pilot Study
Source: Biology (Basel). 2026 May 7;15(10):737. doi: 10.3390/biology15100737 (PMC13203526; doi:10.3390/biology15100737)
Supplement: Supplementary file 1 [file biology-15-00737-s001.zip]

Archive with 1 entries (1 files):
- biology-4254455-supplementary.pdf
